# Supplementary material for: A machine learning approach to risk-stratification of gastric cancer based on tumour-infiltrating immune cell profiles
Source: Ann Med. 2025 Apr 10;57(1):2489007. doi: 10.1080/07853890.2025.2489007 (PMC11986862; doi:10.1080/07853890.2025.2489007)
Supplement: Supplemental Material [file IANN_A_2489007_SM5847.zip › Suppl/Table s1.xlsx]

## Sheet: Table s1
Table S1 Validation and comparison of cluster algorithm and distance methods
k	algorithm	cluster method	distance method	Minimized indexes					Maximized indexes
				Average distance within clusters	Average sum of square with clusters	Average within-cluster to between-cluster distance ratio	The widest within-cluster gap	Within entropy	Average distance between clusters	Normalized Pearson gamma	Dunn index	Dunn index2	Calinski and Harabasz index	Seperation index
3	AGNES	average	spearman	3.41782	2623.24	0.826315	5.26776	1.08862	4.13621	0.195073	0.0488769	1.03825	53.447	0.857138
3	AGNES	complete	canberra	3.53441	2794.22	0.858903	6.51502	1.0679	4.11503	0.171547	0.0598854	1.0882	38.7638	0.910826
3	AGNES	complete	maximum	3.73147	2954.87	0.491352	5.26776	0.125665	7.59429	0.49413	0.197459	1.53225	26.5171	2.94231
2	AGNES	complete	spearman	3.69373	3067.94	0.911166	6.75967	0.669174	4.05384	0.085879	0.0527829	1.01665	37.4319	0.911802
3	AGNES	single	spearman	3.89976	3360.97	1.10623	5.26776	0.0515704	3.52527	-0.0290777	0.0652718	0.711938	0.778377	1.33823
3	AGNES	ward.D	maximum	3.54458	2707.67	0.762929	5.26776	0.622261	4.64601	0.349056	0.0832615	0.922405	45.9649	1.20491
2	AGNES	ward.D	spearman	3.61616	2941.82	0.845073	5.26776	0.624195	4.27911	0.197483	0.0494409	1.18197	55.0713	0.993569
3	CLARA	ward.D	euclidean	3.3162	2487.39	0.288243	5.20776	1.09189	11.2071	0.256044	0.43262	1.43539	66.5509	7.90301
3	DIANA	ward.D	canberra	3.40464	2594.17	0.821832	5.26776	1.0892	4.14274	0.2007	0.0508791	1.04032	56.1355	0.869989
2	DIANA	ward.D	euclidean	3.68151	2931.71	0.690705	5.26776	0.315631	5.33007	0.393764	0.065372	1.1865	56.5503	1.41304
3	DIANA	ward.D	manhattan	3.48211	2613.02	0.790967	5.26776	0.722656	4.40234	0.282938	0.0650126	0.880796	54.3854	0.986635
3	DIANA	ward.D	maximum	3.54343	2734.67	0.814454	5.26776	0.761094	4.35069	0.273069	0.0545708	0.873592	43.6696	0.997309
3	DIANA	ward.D	pearson	3.36725	2597.2	0.813738	5.26776	1.07744	4.13801	0.193165	0.0450246	0.955077	55.8523	0.927986
2	DIANA	ward.D	spearman	3.62921	2950.3	0.868457	5.26776	0.693147	4.17892	0.165665	0.0385625	1.07111	53.8376	0.865425
3	Fuzzy C-means	ward.D	euclidean	3.44887	2675.66	0.813015	5.26776	0.885057	4.24208	0.228442	0.0542441	1.04532	48.7459	0.934071
3	Hierarchical Cluster	average	canberra	3.63216	2931.85	0.870411	5.26776	0.709556	4.17293	0.162852	0.0605075	0.749829	28.1896	0.977166
3	Hierarchical Cluster	average	euclidean	3.74545	2971.12	0.49262	5.21593	0.114931	7.60312	0.466332	0.189187	1.18961	25.352	3.12449
2	Hierarchical Cluster	average	manhattan	3.83122	3128.15	0.379627	6.88595	0.0464918	10.092	0.473613	0.321709	1.41988	29.5128	4.76887
3	Hierarchical Cluster	average	maximum	3.74028	2963.19	0.536703	5.21593	0.13601	6.96899	0.433181	0.118671	1.1029	25.9192	2.2796
3	Hierarchical Cluster	average	pearson	3.34848	2521.32	0.800319	5.26776	1.07537	4.18394	0.230744	0.056567	1.14582	63.1462	0.960685
2	Hierarchical Cluster	average	spearman	3.67436	3020.14	0.898954	5.26776	0.665504	4.08737	0.104438	0.0450246	1.04425	43.9439	0.934871
2	Hierarchical Cluster	complete	canberra	3.75771	3165.62	0.896678	5.26776	0.366289	4.19071	0.0891915	0.0576625	1.09118	24.7369	1.21324
3	Hierarchical Cluster	complete	euclidean	3.64807	2837	0.720262	5.21593	0.424407	5.06493	0.393377	0.0886599	0.912045	35.3673	1.28554
3	Hierarchical Cluster	complete	manhattan	3.63637	2827.87	0.735949	5.21593	0.354168	4.94106	0.300024	0.0968723	0.869217	36.0836	1.25251
3	Hierarchical Cluster	complete	maximum	3.63157	2800.77	0.635782	5.21593	0.248247	5.71197	0.394115	0.0886253	0.978673	38.2372	1.59779
2	Hierarchical Cluster	complete	pearson	3.70306	3064.9	0.898856	5.26776	0.611314	4.11975	0.1106	0.0583725	1.0852	37.8411	1.04175
3	Hierarchical Cluster	complete	spearman	3.46696	2686.8	0.839769	5.26776	1.07722	4.12847	0.185327	0.0479937	1.05079	47.7702	0.857938
3	Hierarchical Cluster	single	canberra	3.89984	3346.61	0.893114	5.26776	0.0368453	4.36656	0.0288415	0.0652718	0.712447	1.58202	1.36803
3	Hierarchical Cluster	single	euclidean	3.82086	3114.17	0.325966	3.74111	0.0368453	11.7217	0.488236	0.448533	1.36512	15.6205	8.35417
2	Hierarchical Cluster	single	manhattan	3.86571	3256.57	0.344698	5.26776	0.0184262	11.2148	0.322201	0.335444	2.90109	13.601	8.40052
2	Hierarchical Cluster	single	pearson	3.90814	3372.07	1.19151	5.26776	0.0184262	3.27998	-0.0275398	0.0879579	0.83927	0.325161	1.98815
3	Hierarchical Cluster	single	spearman	3.91302	3370.06	1.24646	5.26776	0.0368453	3.13931	-0.0478115	0.0652718	0.590606	0.273296	1.34244
3	Hierarchical Cluster	ward.D	canberra	3.44442	2642.73	0.82739	5.26776	1.04433	4.16299	0.204371	0.0627598	1.12088	51.6774	0.960221
3	Hierarchical Cluster	ward.D	euclidean	3.37032	2594.8	0.815125	5.26776	1.07437	4.13473	0.190165	0.0650054	0.991133	56.0765	1.04343
3	Hierarchical Cluster	ward.D	manhattan	3.35877	2528.71	0.795617	5.26776	1.05023	4.22159	0.251974	0.0688664	1.19754	62.4166	1.0205
2	Hierarchical Cluster	ward.D	maximum	3.60151	2922.38	0.83908	5.26776	0.66019	4.29221	0.219302	0.0632798	1.12489	57.9252	1.12658
3	Hierarchical Cluster	ward.D	pearson	3.34302	2533.58	0.796536	5.26776	1.08681	4.19695	0.245504	0.0529834	1.1008	61.9383	0.98548
2	Hierarchical Cluster	ward.D	spearman	3.58233	2884.11	0.8475	5.26776	0.692454	4.22694	0.194418	0.0474629	1.17533	63.6566	0.950895
3	Hierarchical Cluster	ward.D2	canberra	3.40351	2647.15	0.823409	6.51502	1.03817	4.13345	0.180668	0.0506667	1.0091	51.2792	0.928102
2	Hierarchical Cluster	ward.D2	euclidean	3.65067	2941.01	0.822548	5.26776	0.46864	4.43824	0.207319	0.0666548	1.20155	55.1899	1.17825
3	Hierarchical Cluster	ward.D2	manhattan	3.35629	2533.5	0.792771	5.26776	1.05631	4.23362	0.263526	0.0651319	1.17979	61.9458	1.02309
3	Hierarchical Cluster	ward.D2	maximum	3.47052	2600.21	0.783223	5.26776	0.744021	4.43108	0.311797	0.0910933	0.890115	55.5716	1.12563
2	Hierarchical Cluster	ward.D2	pearson	3.60173	2918.43	0.854103	5.26776	0.672578	4.21697	0.181088	0.0609889	1.15185	58.5095	1.04632
3	Hierarchical Cluster	ward.D2	spearman	3.39694	2583.7	0.811587	5.26776	1.03882	4.18555	0.219746	0.0490157	1.17782	57.119	0.860509
3	kmeans	ward.D	euclidean	3.2927	2396.12	0.76342	5.26776	1.02927	4.31309	0.313881	0.0562034	1.09234	76.1905	0.978171
3	PAM	ward.D	minkowski	3.36195	2557.03	0.807159	5.26776	1.06023	4.16516	0.211159	0.0525685	1.11523	59.6591	0.858649
Pink background means the top or the least 10% numbers
